# Supplementary material for: An Integrated Mutually Oriented “Chemical Profiling–Pharmaceutical Effect” Strategy for Screening Discriminating Markers of Underlying Hepatoprotective Effects to Distinguish Garden-Cultivated from Mountain-Cultivated Ginseng
Source: Molecules. 2021 Sep 8;26(18):5456. doi: 10.3390/molecules26185456 (PMC8466359; doi:10.3390/molecules26185456)
Supplement: Supplementary file 1 [file molecules-26-05456-s001.zip]

Archive with 1 entries (1 files):
- molecules-1341413-supplementary.pdf
